# Supplementary material for: Associations between Plasma Folate and Vitamin B12, Blood Lead, and Bone Mineral Density among Adults and Elderly Who Received a Health Examination
Source: Nutrients. 2022 Feb 21;14(4):911. doi: 10.3390/nu14040911 (PMC8878955; doi:10.3390/nu14040911)
Supplement: Supplementary file 1 [file nutrients-14-00911-s001.zip]

Archive with 1 entries (1 files):
- nutrients-1605312-supplementary.pdf
